# Supplementary material for: Acute effects of different resistance training intensities on creative thinking in university students
Source: Front Sports Act Living. 2026 May 1;8:1807186. doi: 10.3389/fspor.2026.1807186 (PMC13176173; doi:10.3389/fspor.2026.1807186)
Supplement: Supplementary file 1 [file Table1.xlsx]

## Sheet: Sheet1
subject	resistance training experience/years	gender	age	fluency_light	fluency_moderate	fluency_vigorous	flexibility_light	flexibility_moderate	flexibility_vigorous	novelty_light	novelty_moderate	novelty_vigorous
1	0	male	22	2.9	4.6	3.5	2.1	3.6	3	2	2.6	2.2
2	2	male	20	3	4.2	3.6	2.3	3.3	3	2	3	2
3	0	female	20	2.7	3.8	3.3	2.2	3.5	2.6	2.6	2.8	2.6
4	1	male	19	3.2	3.2	3	2.3	2.8	2.8	1.6	2	2.4
5	0	female	18	2.5	3.5	3	1.9	2.6	2.5	1.8	2.8	2.2
6	0	female	18	3.7	3.8	3.6	3	2.7	3.1	2.2	3.2	1.8
7	2	male	20	3.3	4.6	4	2.5	3.3	3.4	2	3.6	2.4
8	0	male	20	3	4.3	3.9	2.2	3.8	3.3	2.2	2.8	2.6
9	0	male	21	2.8	3.9	3.5	2.3	3.5	2.9	2.2	3.2	1.8
10	0	female	19	3.9	3.5	3.6	2.6	3	2.9	2.6	2.2	2
11	0	male	19	3.1	3.7	3.2	2.4	2.9	3	2.2	2	2.2
12	0	female	19	2.9	3.9	3	2.2	3.2	2.5	1.8	2.8	2.6
13	1	male	20	3.4	4.3	4	2.8	3.6	3.6	1.4	2.2	2.4
14	2	male	18	3.3	4.6	4	2.9	3.3	3.3	1.8	3	2.6
15	0	male	19	2.6	3.6	3.7	2	3	2.8	3	3	2.8
16	0	male	18	2.7	3.8	3.2	2.3	3.2	3	1.6	2.6	1.8
17	0	female	22	3.5	4.6	3.3	3	3.5	2.8	1.4	2.8	2.2
18	3	male	21	3.1	4.3	3.7	2.5	3.4	3.5	2.4	3	2.2
19	0	male	23	3.8	3.6	3.6	2.4	3.2	3	2.2	3.6	2
20	0.5	female	22	3	4.3	4	2.5	2.9	3.3	2.2	2	2.6
21	0	female	20	3.2	3.2	3	2.4	3	2.6	2	2.6	2.2
22	0	female	24	3.3	3.6	3	2.9	3.2	2.4	2.4	2.4	2.6
23	0	male	18	3.2	3.8	3.2	2.5	3.6	3	1.4	2.8	2.2
24	0	female	18	2.9	3.7	3.5	2.6	3.2	3.1	2	2.4	2.2
25	4	male	19	2.7	4.2	3.6	2.5	4	3	2.6	2.4	2.4
26	0	male	19	4	4	3.8	3	3.1	2.9	1.8	2.6	2.8
27	0.5	male	22	3.3	4.1	2.9	2.6	3.5	2.5	2.6	3.2	2.8
28	0	female	19	3.6	3.8	3.6	3	2.9	3	2	3.2	2.6
29	0	male	23	3.9	4	3.5	3.1	3.5	2.6	2.2	3.2	2.6
30	0	female	21	3.3	4.3	3.8	3	3.6	3.4	1.6	3	2
